# Supplementary material for: 17β-Estradiol Attenuates Neuropathic Pain Caused by Spared Nerve Injury by Upregulating CIC-3 in the Dorsal Root Ganglion of Ovariectomized Rats
Source: Front Neurosci. 2019 Nov 8;13:1205. doi: 10.3389/fnins.2019.01205 (PMC6856564; doi:10.3389/fnins.2019.01205)
Supplement: TABLE S1 — Development of cold hypersensitivity after SNI treatment, E2, Cltx treatment. [file Table_1.XLSX]

## Sheet: Sheet1
DAY	OVX						CVX+SNI						OVX+SNI+E2						OVX+SNI+E2+DMSO						OVX+SNI+E2+Cltx
0	3.74	0.05	2.04	3.75	4.06	2.05	4.67	3.46	2.07	4.68	3.45	2.07	0.74	2.05	2.04	4.74	2.05	2.04	3.75	3.16	2.34	3.75	3.16	2.34	4.68	4.45	2.07	4.68	4.45	2.07
3	1.54	4.05	3.04	1.55	0.06	3.05	16.59	18.43	15.08	16.58	18.42	15.08	9.81	14.94	10.25	13.81	11.94	15.25	11.81	10.94	9.25	13.81	9.94	10.25	11.58	12.42	13.08	8.58	10.42	14.08
7	3.74	1.05	0.04	3.75	1.06	4.06	23.59	18.43	19.08	25.58	22.42	20.08	7.47	6.53	5.05	7.47	6.53	9.05	10.47	4.76	7.05	3.47	3.76	6.05	5.34	6.45	8.67	9.23	8.23	4.23
10	4.58	3.25	1.67	0.59	3.26	1.68	21.75	23.39	19.25	17.73	18.38	20.25	6.09	7.83	8.56	9.32	4.23	3.45	7.86	8.07	5.76	9.75	7.06	6.06	27.45	27.38	28.04	24.71	21.42	23
14	3.25	4.58	1.67	3.26	0.59	1.67	15.84	14.83	15.13	16.45	21.45	20.33	5.2	7.3	4.1	8.2	7.3	9.1	3.2	6.3	7.1	5.2	4.3	8.1	22.36	23.58	21.89	25.35	21.57	27.89
21	0.74	4.05	3.04	1.75	0.06	3.06	13.45	18.23	15.42	16.22	12.38	15.76	3.02	8.3	5.1	7.02	8.3	9.1	6.22	5.56	9.1	4.22	8.56	6.01	17.34	14.53	19.23	15.56	18.74	17.82
