# Supplementary material for: 17β-Estradiol Attenuates Neuropathic Pain Caused by Spared Nerve Injury by Upregulating CIC-3 in the Dorsal Root Ganglion of Ovariectomized Rats
Source: Front Neurosci. 2019 Nov 8;13:1205. doi: 10.3389/fnins.2019.01205 (PMC6856564; doi:10.3389/fnins.2019.01205)
Supplement: TABLE S2 — Cltx treat on OVX and OVX + SNI cold hypersensitivity development. [file Table_2.XLSX]

## Sheet: Sheet1
DAY	OVX+DMSO						OVX+Cltx						CVX+SNI+DMSO						OVX+SNI+Cltx
0	0.74	1.05	5.04	3.75	4.06	2.05	0.58	1.05	0.34	3.75	2.43	2.05	0.67	3.46	5.07	4.68	3.45	2.07	2.86	5.07	2.76	1.75	4.06	3.06
3	0.58	5.25	2.67	3.56	3.26	2.68	3.58	0.25	2.67	1.56	3.26	2.68	10.56	7.54	13.43	9.87	11.34	12.67	6.67	7.45	8.56	11.23	12.89	10.45
7	1.54	0.05	3.04	1.55	4.06	3.05	0.54	5.01	3.04	1.55	4.06	3.05	23.59	18.43	19.08	24.58	22.42	20.08	24.34	24.45	21.67	23.23	25.23	20.23
10	0.58	5.25	1.67	2.59	3.26	1.68	26.58	22.25	27.67	25.59	20.26	18.68	22.75	23.39	24.25	18.73	19.38	21.25	27.45	26.38	28.04	25.71	24.42	23
14	3.74	1.05	0.04	5.05	1.06	2.06	9.74	10.05	12.04	15.75	8.06	12.06	14.89	16.89	21.16	18.88	20.86	21.16	21.36	22.58	20.89	24.35	20.57	22.89
21	5.13	0.58	1.67	3.26	2.59	1.67	5.25	4.58	8.67	3.26	4.59	6.67	11.13	10.79	10.45	15.12	14.78	9.45	14.34	12.53	11.23	15.56	16.74	13.82
